# Supplementary material for: Performance of 16S Metagenomic Profiling in Formalin-Fixed Paraffin-Embedded versus Fresh-Frozen Colorectal Cancer Tissues
Source: Cancers (Basel). 2021 Oct 29;13(21):5421. doi: 10.3390/cancers13215421 (PMC8582506; doi:10.3390/cancers13215421)
Supplement: Supplementary file 1 [file cancers-13-05421-s001.zip]

Archive with 1 entries (1 files):
- cancers-1403902-supplementary.pdf
